# Supplementary material for: Population Structure and Genetic Diversity Analysis of “Yufen 1” H Line Chickens Using Whole-Genome Resequencing
Source: Life (Basel). 2023 Mar 15;13(3):793. doi: 10.3390/life13030793 (PMC10059704; doi:10.3390/life13030793)
Supplement: Supplementary file 1 [file life-13-00793-s001.zip]

Archive with 7 entries (7 files):
- Supplementary Figure S1.png
- Supplementary Figure S2.png
- Supplementary Figure S3.JPG
- Supplementary Figure S4.pdf
- Supplementary Table S1.xlsx
- Supplementary Table S2.xlsx
- Supplementary Table S3.xlsx
