# Supplementary material for: Population Structure and Genetic Diversity Analysis of “Yufen 1” H Line Chickens Using Whole-Genome Resequencing
Source: Life (Basel). 2023 Mar 15;13(3):793. doi: 10.3390/life13030793 (PMC10059704; doi:10.3390/life13030793)
Supplement: Supplementary file 1 [file life-13-00793-s001.zip › Supplementary Table S1.xlsx]

## Sheet: Sheet1
List of chicken breeds used for analyses.
Sample name	Experiment accession	Average depth (x)	Breeds	Abbreviation	Breed Assignment	Database	Bio project
WLH1	SRX7525631	8.69038	White Leghorn	WLH	Commercial breeds(Italy)	National Center for Biotechnology Information	PRJNA597842
WLH2	SRX7525642	8.64355	White Leghorn	WLH	Commercial breeds(Italy)	National Center for Biotechnology Information
WLH3	SRX7525685	7.53737	White Leghorn	WLH	Commercial breeds(Italy)	National Center for Biotechnology Information
WLH4	SRX7525696	7.92672	White Leghorn	WLH	Commercial breeds(Italy)	National Center for Biotechnology Information
WLH5	SRX7525708	7.25309	White Leghorn	WLH	Commercial breeds(Italy)	National Center for Biotechnology Information
WLH6	SRX7525649	9.08405	White Leghorn	WLH	Commercial breeds(Italy)	National Center for Biotechnology Information
WLH7	SRX7525650	8.24654	White Leghorn	WLH	Commercial breeds(Italy)	National Center for Biotechnology Information
WLH8	SRX7525651	6.17033	White Leghorn	WLH	Commercial breeds(Italy)	National Center for Biotechnology Information
WLH9	SRX7525652	6.80034	White Leghorn	WLH	Commercial breeds(Italy)	National Center for Biotechnology Information
WLH10	SRX7525653	5.24819	White Leghorn	WLH	Commercial breeds(Italy)	National Center for Biotechnology Information
RIR1	SRS5964967	8.71677	Rhode Island Red	RIR	Commercial breeds(America)	National Center for Biotechnology Information
RIR2	SRS5964966	8.87292	Rhode Island Red	RIR	Commercial breeds(America)	National Center for Biotechnology Information
RIR3	SRS5964968	7.35691	Rhode Island Red	RIR	Commercial breeds(America)	National Center for Biotechnology Information
RIR4	SRS5964969	7.00976	Rhode Island Red	RIR	Commercial breeds(America)	National Center for Biotechnology Information
RIR5	SRS5964970	8.21025	Rhode Island Red	RIR	Commercial breeds(America)	National Center for Biotechnology Information
RIR6	SRS5964971	6.43967	Rhode Island Red	RIR	Commercial breeds(America)	National Center for Biotechnology Information
RIR7	SRS5964973	7.10662	Rhode Island Red	RIR	Commercial breeds(America)	National Center for Biotechnology Information
RIR8	SRS5964974	5.16615	Rhode Island Red	RIR	Commercial breeds(America)	National Center for Biotechnology Information
RIR9	SRS5964975	7.33236	Rhode Island Red	RIR	Commercial breeds(America)	National Center for Biotechnology Information
RIR10	SRS5964976	5.60326	Rhode Island Red	RIR	Commercial breeds(America)	National Center for Biotechnology Information
HBM1	SRX4478547	8.63	Huaibei-Ma chicken	HBM	Native breeds(Anhui province,China)	National Center for Biotechnology Information	PRJNA482210
HBM2	SRX4478546	9.39	Huaibei-Ma chicken	HBM	Native breeds(Anhui province,China)	National Center for Biotechnology Information
HBM3	SRX4478545	9.11	Huaibei-Ma chicken	HBM	Native breeds(Anhui province,China)	National Center for Biotechnology Information
HBM4	SRX4478544	12.39	Huaibei-Ma chicken	HBM	Native breeds(Anhui province,China)	National Center for Biotechnology Information
HBM5	SRX4478543	8.24	Huaibei-Ma chicken	HBM	Native breeds(Anhui province,China)	National Center for Biotechnology Information
HBM6	SRX4478542	8.68	Huaibei-Ma chicken	HBM	Native breeds(Anhui province,China)	National Center for Biotechnology Information
HBM7	SRX4478541	7.27	Huaibei-Ma chicken	HBM	Native breeds(Anhui province,China)	National Center for Biotechnology Information
HBM8	SRX4478540	7.51	Huaibei-Ma chicken	HBM	Native breeds(Anhui province,China)	National Center for Biotechnology Information
HBM9	SRX4478539	10.72	Huaibei-Ma chicken	HBM	Native breeds(Anhui province,China)	National Center for Biotechnology Information
HBM10	SRX4478538	9.83	Huaibei-Ma chicken	HBM	Native breeds(Anhui province,China)	National Center for Biotechnology Information
HL1	SRX4478577	11.91	Huanglang chicken	HL	Native breeds(Hunan province,China)	National Center for Biotechnology Information
HL2	SRX4478576	8.3	Huanglang chicken	HL	Native breeds(Hunan province,China)	National Center for Biotechnology Information
HL3	SRX4478575	9.04	Huanglang chicken	HL	Native breeds(Hunan province,China)	National Center for Biotechnology Information
HL4	SRX4478574	6.9	Huanglang chicken	HL	Native breeds(Hunan province,China)	National Center for Biotechnology Information
HL5	SRX4478573	10.04	Huanglang chicken	HL	Native breeds(Hunan province,China)	National Center for Biotechnology Information
HL6	SRX4478572	9.69	Huanglang chicken	HL	Native breeds(Hunan province,China)	National Center for Biotechnology Information
HL7	SRX4478571	9.31	Huanglang chicken	HL	Native breeds(Hunan province,China)	National Center for Biotechnology Information
HL8	SRX4478570	8.95	Huanglang chicken	HL	Native breeds(Hunan province,China)	National Center for Biotechnology Information
HL9	SRX4478569	10.23	Huanglang chicken	HL	Native breeds(Hunan province,China)	National Center for Biotechnology Information
HL10	SRX4478568	7.38	Huanglang chicken	HL	Native breeds(Hunan province,China)	National Center for Biotechnology Information
HT1	SRX4478567	10.54	Hetian chicken	HT	Native breeds(Fujian province,China)	National Center for Biotechnology Information
HT2	SRX4478566	8	Hetian chicken	HT	Native breeds(Fujian province,China)	National Center for Biotechnology Information
HT3	SRX4478565	10.86	Hetian chicken	HT	Native breeds(Fujian province,China)	National Center for Biotechnology Information
HT4	SRX4478564	8.01	Hetian chicken	HT	Native breeds(Fujian province,China)	National Center for Biotechnology Information
HT5	SRX4478563	9.76	Hetian chicken	HT	Native breeds(Fujian province,China)	National Center for Biotechnology Information
HT6	SRX4478562	8.32	Hetian chicken	HT	Native breeds(Fujian province,China)	National Center for Biotechnology Information
HT7	SRX4478561	9.76	Hetian chicken	HT	Native breeds(Fujian province,China)	National Center for Biotechnology Information
HT8	SRX4478560	9.06	Hetian chicken	HT	Native breeds(Fujian province,China)	National Center for Biotechnology Information
HT9	SRX4478559	7.82	Hetian chicken	HT	Native breeds(Fujian province,China)	National Center for Biotechnology Information
HT10	SRX4478558	9.13	Hetian chicken	HT	Native breeds(Fujian province,China)	National Center for Biotechnology Information
HUXU1	SRX4478587	8.27	Huxu chicken	HUXU	Native breeds(Guangdong province,China)	National Center for Biotechnology Information
HUXU2	SRX4478586	7.93	Huxu chicken	HUXU	Native breeds(Guangdong province,China)	National Center for Biotechnology Information
HUXU3	SRX4478585	7.37	Huxu chicken	HUXU	Native breeds(Guangdong province,China)	National Center for Biotechnology Information
HUXU4	SRX4478584	6.29	Huxu chicken	HUXU	Native breeds(Guangdong province,China)	National Center for Biotechnology Information
HUXU6	SRX4478582	6.4	Huxu chicken	HUXU	Native breeds(Guangdong province,China)	National Center for Biotechnology Information
HUXU7	SRX4478581	8.43	Huxu chicken	HUXU	Native breeds(Guangdong province,China)	National Center for Biotechnology Information
HUXU8	SRX4478580	12.24	Huxu chicken	HUXU	Native breeds(Guangdong province,China)	National Center for Biotechnology Information
HUXU9	SRX4478579	5.95	Huxu chicken	HUXU	Native breeds(Guangdong province,China)	National Center for Biotechnology Information
HUXU10	SRX4478578	6.16	Huxu chicken	HUXU	Native breeds(Guangdong province,China)	National Center for Biotechnology Information
HX1	SRX4478557	8.53	Huaixiang chicken	HX	Native breeds(Guangdong province,China)	National Center for Biotechnology Information
HX2	SRX4478556	7.35	Huaixiang chicken	HX	Native breeds(Guangdong province,China)	National Center for Biotechnology Information
HX3	SRX4478555	8.93	Huaixiang chicken	HX	Native breeds(Guangdong province,China)	National Center for Biotechnology Information
HX4	SRX4478554	11.91	Huaixiang chicken	HX	Native breeds(Guangdong province,China)	National Center for Biotechnology Information
HX5	SRX4478553	9.3	Huaixiang chicken	HX	Native breeds(Guangdong province,China)	National Center for Biotechnology Information
HX6	SRX4478552	8.5	Huaixiang chicken	HX	Native breeds(Guangdong province,China)	National Center for Biotechnology Information
HX7	SRX4478551	7.5	Huaixiang chicken	HX	Native breeds(Guangdong province,China)	National Center for Biotechnology Information
HX8	SRX4478550	9.28	Huaixiang chicken	HX	Native breeds(Guangdong province,China)	National Center for Biotechnology Information
HX9	SRX4478549	9.39	Huaixiang chicken	HX	Native breeds(Guangdong province,China)	National Center for Biotechnology Information
HX10	SRX4478548	6.86	Huaixiang chicken	HX	Native breeds(Guangdong province,China)	National Center for Biotechnology Information
JH1	SRX4478627	8.01	Jianghan chicken	JH	Native breeds(Hubei province,China)	National Center for Biotechnology Information
JH2	SRX4478626	10.01	Jianghan chicken	JH	Native breeds(Hubei province,China)	National Center for Biotechnology Information
JH3	SRX4478625	10.54	Jianghan chicken	JH	Native breeds(Hubei province,China)	National Center for Biotechnology Information
JH4	SRX4478624	6.96	Jianghan chicken	JH	Native breeds(Hubei province,China)	National Center for Biotechnology Information
JH5	SRX4478623	8.12	Jianghan chicken	JH	Native breeds(Hubei province,China)	National Center for Biotechnology Information
JH6	SRX4478622	6.61	Jianghan chicken	JH	Native breeds(Hubei province,China)	National Center for Biotechnology Information
JH7	SRX4478621	8	Jianghan chicken	JH	Native breeds(Hubei province,China)	National Center for Biotechnology Information
JH8	SRX4478620	7.06	Jianghan chicken	JH	Native breeds(Hubei province,China)	National Center for Biotechnology Information
JH9	SRX4478619	9.87	Jianghan chicken	JH	Native breeds(Hubei province,China)	National Center for Biotechnology Information
JH10	SRX4478618	7.98	Jianghan chicken	JH	Native breeds(Hubei province,China)	National Center for Biotechnology Information
ND1	SRX4478627	8.01	Ningdu chicken	ND	Native breeds(Jiangxi province,China)	National Center for Biotechnology Information
ND2	SRX4478626	10.01	Ningdu chicken	ND	Native breeds(Jiangxi province,China)	National Center for Biotechnology Information
ND3	SRX4478625	10.54	Ningdu chicken	ND	Native breeds(Jiangxi province,China)	National Center for Biotechnology Information
ND4	SRX4478624	6.96	Ningdu chicken	ND	Native breeds(Jiangxi province,China)	National Center for Biotechnology Information
ND5	SRX4478623	8.12	Ningdu chicken	ND	Native breeds(Jiangxi province,China)	National Center for Biotechnology Information
ND6	SRX4478622	6.61	Ningdu chicken	ND	Native breeds(Jiangxi province,China)	National Center for Biotechnology Information
ND7	SRX4478621	8	Ningdu chicken	ND	Native breeds(Jiangxi province,China)	National Center for Biotechnology Information
ND8	SRX4478620	7.06	Ningdu chicken	ND	Native breeds(Jiangxi province,China)	National Center for Biotechnology Information
ND9	SRX4478619	9.87	Ningdu chicken	ND	Native breeds(Jiangxi province,China)	National Center for Biotechnology Information
ND10	SRX4478618	7.98	Ningdu chicken	ND	Native breeds(Jiangxi province,China)	National Center for Biotechnology Information
WC1	SRX4478607	8.15	Wenchang chicken	WC	Native breeds(Hainan province,China)	National Center for Biotechnology Information
WC2	SRX4478606	9.75	Wenchang chicken	WC	Native breeds(Hainan province,China)	National Center for Biotechnology Information
WC3	SRX4478605	6.91	Wenchang chicken	WC	Native breeds(Hainan province,China)	National Center for Biotechnology Information
WC4	SRX4478604	8.59	Wenchang chicken	WC	Native breeds(Hainan province,China)	National Center for Biotechnology Information
WC5	SRX4478603	8	Wenchang chicken	WC	Native breeds(Hainan province,China)	National Center for Biotechnology Information
WC6	SRX4478602	9.71	Wenchang chicken	WC	Native breeds(Hainan province,China)	National Center for Biotechnology Information
WC7	SRX4478601	7.75	Wenchang chicken	WC	Native breeds(Hainan province,China)	National Center for Biotechnology Information
WC8	SRX4478600	8.54	Wenchang chicken	WC	Native breeds(Hainan province,China)	National Center for Biotechnology Information
WC9	SRX4478599	7.43	Wenchang chicken	WC	Native breeds(Hainan province,China)	National Center for Biotechnology Information
WC10	SRX4478598	9.55	Wenchang chicken	WC	Native breeds(Hainan province,China)	National Center for Biotechnology Information
WH1	SRX4478527	8.73	Wuhua chicken	WH	Native breeds(Anhui province,China)	National Center for Biotechnology Information
WH2	SRX4478526	8.01	Wuhua chicken	WH	Native breeds(Anhui province,China)	National Center for Biotechnology Information
WH3	SRX4478525	8.23	Wuhua chicken	WH	Native breeds(Anhui province,China)	National Center for Biotechnology Information
WH4	SRX4478524	9.01	Wuhua chicken	WH	Native breeds(Anhui province,China)	National Center for Biotechnology Information
WH5	SRX4478523	9.58	Wuhua chicken	WH	Native breeds(Anhui province,China)	National Center for Biotechnology Information
WH6	SRX4478522	9.79	Wuhua chicken	WH	Native breeds(Anhui province,China)	National Center for Biotechnology Information
WH7	SRX4478521	7.9	Wuhua chicken	WH	Native breeds(Anhui province,China)	National Center for Biotechnology Information
WH8	SRX4478520	8.65	Wuhua chicken	WH	Native breeds(Anhui province,China)	National Center for Biotechnology Information
WH9	SRX4478519	8.54	Wuhua chicken	WH	Native breeds(Anhui province,China)	National Center for Biotechnology Information
WH10	SRX4478518	8.42	Wuhua chicken	WH	Native breeds(Anhui province,China)	National Center for Biotechnology Information
YAO1	SRX4478597	7.42	Yao chicken	YAO	Native breeds(Guangxi province,China)	National Center for Biotechnology Information
YAO2	SRX4478596	7.72	Yao chicken	YAO	Native breeds(Guangxi province,China)	National Center for Biotechnology Information
YAO3	SRX4478595	10.38	Yao chicken	YAO	Native breeds(Guangxi province,China)	National Center for Biotechnology Information
YAO4	SRX4478594	7.28	Yao chicken	YAO	Native breeds(Guangxi province,China)	National Center for Biotechnology Information
YAO5	SRX4478593	8.92	Yao chicken	YAO	Native breeds(Guangxi province,China)	National Center for Biotechnology Information
YAO6	SRX4478592	9.51	Yao chicken	YAO	Native breeds(Guangxi province,China)	National Center for Biotechnology Information
YAO7	SRX4478591	7	Yao chicken	YAO	Native breeds(Guangxi province,China)	National Center for Biotechnology Information
YAO8	SRX4478590	8.27	Yao chicken	YAO	Native breeds(Guangxi province,China)	National Center for Biotechnology Information
YAO9	SRX4478589	9.9	Yao chicken	YAO	Native breeds(Guangxi province,China)	National Center for Biotechnology Information
YAO10	SRX4478588	8.69	Yao chicken	YAO	Native breeds(Guangxi province,China)	National Center for Biotechnology Information
GS1	SAMC986584	8.56	Gushi chicken	GS	Native breeds(Henan province,China)	National Genomics Data Center	PRJCA004227
GS2	SAMC986585	10.5	Gushi chicken	GS	Native breeds(Henan province,China)	National Genomics Data Center
GS3	SAMC986586	9.85	Gushi chicken	GS	Native breeds(Henan province,China)	National Genomics Data Center
GS4	SAMC986587	9.16	Gushi chicken	GS	Native breeds(Henan province,China)	National Genomics Data Center
GS5	SAMC986588	10.84	Gushi chicken	GS	Native breeds(Henan province,China)	National Genomics Data Center
GS24	SAMC986589	6.65	Gushi chicken	GS	Native breeds(Henan province,China)	National Genomics Data Center
GS25	SAMC986590	10.8	Gushi chicken	GS	Native breeds(Henan province,China)	National Genomics Data Center
GS26	SAMC986591	12.25	Gushi chicken	GS	Native breeds(Henan province,China)	National Genomics Data Center
GS27	SAMC986592	12.33	Gushi chicken	GS	Native breeds(Henan province,China)	National Genomics Data Center
GS28	SAMC986593	12.63	Gushi chicken	GS	Native breeds(Henan province,China)	National Genomics Data Center
YF1	CRR591596	26.238	"Yufen 1" H line	YF	Native breeds(Henan province,China)	National Genomics Data Center	PRJCA012580
YF2	CRR591597	32.6311	"Yufen 2" H line	YF	Native breeds(Henan province,China)	National Genomics Data Center
YF3	CRR591598	25.6797	"Yufen 3" H line	YF	Native breeds(Henan province,China)	National Genomics Data Center
YF4	CRR591599	25.2241	"Yufen 4" H line	YF	Native breeds(Henan province,China)	National Genomics Data Center
YF5	CRR591600	21.0877	"Yufen 5" H line	YF	Native breeds(Henan province,China)	National Genomics Data Center
YF56	CRR591651	26.1591	"Yufen 6" H line	YF	Native breeds(Henan province,China)	National Genomics Data Center
YF57	CRR591652	28.3515	"Yufen 7" H line	YF	Native breeds(Henan province,China)	National Genomics Data Center
YF58	CRR591653	28.7312	"Yufen 8" H line	YF	Native breeds(Henan province,China)	National Genomics Data Center
YF59	CRR591654	30.002	"Yufen 9" H line	YF	Native breeds(Henan province,China)	National Genomics Data Center
YF60	CRR591655	26.8132	"Yufen 10" H line	YF	Native breeds(Henan province,China)	National Genomics Data Center
RJFt1	ERS2967944	10.83	Red junglefowl	RJF	Wild breeds(Thailand)	National Center for Biotechnology Information	PRJEB30270
RJFt2	ERS2967952	10.9	Red junglefowl	RJF	Wild breeds(Thailand)	National Center for Biotechnology Information
RJFt3	ERS2967939	10.91	Red junglefowl	RJF	Wild breeds(Thailand)	National Center for Biotechnology Information
RJFt4	ERS2967930	10.95	Red junglefowl	RJF	Wild breeds(Thailand)	National Center for Biotechnology Information
RJFt5	ERS2967942	11.23	Red junglefowl	RJF	Wild breeds(Thailand)	National Center for Biotechnology Information
RJFt6	ERS2967950	11.34	Red junglefowl	RJF	Wild breeds(Thailand)	National Center for Biotechnology Information
RJFt7	ERS2967929	11.45	Red junglefowl	RJF	Wild breeds(Thailand)	National Center for Biotechnology Information
RJFt8	ERS2967936	11.48	Red junglefowl	RJF	Wild breeds(Thailand)	National Center for Biotechnology Information
RJFt9	ERS2967934	11.49	Red junglefowl	RJF	Wild breeds(Thailand)	National Center for Biotechnology Information
RJFt10	ERS2967948	11.52	Red junglefowl	RJF	Wild breeds(Thailand)	National Center for Biotechnology Information
RJFt11	ERS2967951	11.65	Red junglefowl	RJF	Wild breeds(Thailand)	National Center for Biotechnology Information
RJFt12	ERS2967928	11.9	Red junglefowl	RJF	Wild breeds(Thailand)	National Center for Biotechnology Information
RJFt13	ERS2967949	12.01	Red junglefowl	RJF	Wild breeds(Thailand)	National Center for Biotechnology Information
RJFt14	ERS2967933	12.24	Red junglefowl	RJF	Wild breeds(Thailand)	National Center for Biotechnology Information
RJFt15	ERS2967946	12.39	Red junglefowl	RJF	Wild breeds(Thailand)	National Center for Biotechnology Information
