# Supplementary material for: Population Structure and Genetic Diversity Analysis of “Yufen 1” H Line Chickens Using Whole-Genome Resequencing
Source: Life (Basel). 2023 Mar 15;13(3):793. doi: 10.3390/life13030793 (PMC10059704; doi:10.3390/life13030793)
Supplement: Supplementary file 1 [file life-13-00793-s001.zip › Supplementary Table S2.xlsx]

## Sheet: Sheet1
Distribution of variants in functional regions of chicken genome
Type (alphabetical order)	Count	Percent
DOWNSTREAM	2882587	0.08961
EXON	301121	0.00936
INTERGENIC	3272924	0.10175
INTRON	9598477	0.29839
SPLICE_SITE_ACCEPTOR	399	1e-05
SPLICE_SITE_DONOR	542	2e-05
SPLICE_SITE_REGION	30934	0.00096
TRANSCRIPT	12999192	0.40411
UPSTREAM	2966370	0.09222
UTR_3_PRIME	85145	0.00265
UTR_5_PRIME	29804	0.00093
