# Supplementary material for: Population Structure and Genetic Diversity Analysis of “Yufen 1” H Line Chickens Using Whole-Genome Resequencing
Source: Life (Basel). 2023 Mar 15;13(3):793. doi: 10.3390/life13030793 (PMC10059704; doi:10.3390/life13030793)
Supplement: Supplementary file 1 [file life-13-00793-s001.zip › Supplementary Table S3.xlsx]

## Sheet: Sheet1
The cross-validation error values for K=2 to 15.
K	CV-error
2	0.61517
3	0.59556
4	0.58997
5	0.58532
6	0.58913
7	0.60912
8	0.63775
9	0.65889
10	0.67195
11	0.66973
12	0.69217
13	0.70565
14	0.72796
15	0.75018
